# Supplementary material for: Effects of Culture Period and Plant Growth Regulators on In Vitro Biomass Production and Phenolic Compounds in Seven Species of Hypericum
Source: Plants (Basel). 2025 Aug 6;14(15):2437. doi: 10.3390/plants14152437 (PMC12349193; doi:10.3390/plants14152437)
Supplement: Supplementary file 1 [file plants-14-02437-s001.zip]

Archive with 2 entries (2 files):
- Supplementary Figure S1_Calibration curve.pdf
- Supplimentary Figure S2_HPLC chromatograms material.pdf
